# Supplementary material for: Astragalus membranaceus Extract Prevents Calcium Oxalate Crystallization and Extends Lifespan in a Drosophila Urolithiasis Model
Source: Life (Basel). 2022 Aug 16;12(8):1250. doi: 10.3390/life12081250 (PMC9409928; doi:10.3390/life12081250)
Supplement: Supplementary file 1 [file life-12-01250-s001.zip]

Archive with 1 entries (1 files):
- life-1803527-supplementary.pdf
